# Supplementary material for: Cinematic rendering to improve visualization of supplementary and ectopic teeth using CT datasets
Source: Dentomaxillofac Radiol. 2023 Apr 4;52(4):20230058. doi: 10.1259/dmfr.20230058 (PMC10170174; doi:10.1259/dmfr.20230058)
Supplement: Supplementary Video 3. [file dmfr.20230058.suppl-03.zip]

Archive with 1 entries (1 files):
- Movie3.mp4
